# Supplementary material for: Chemical Investigation of the Calcareous Marine Sponge Pericharax heteroraphis, Clathridine-A Related Derivatives Isolation, Synthesis and Osteogenic Activity
Source: Mar Drugs. 2024 Apr 25;22(5):196. doi: 10.3390/md22050196 (PMC11123192; doi:10.3390/md22050196)
Supplement: Supplementary file 1 [file marinedrugs-22-00196-s001.zip]

Archive with 1 entries (1 files):
- marinedrugs-2928238-supplementary.pdf
